# Supplementary material for: Pancreatic Enzyme Replacement and Nutritional Support With n﻿ab-Paclitaxel-based First-Line Chemotherapy Regimens in Metastatic Pancreatic Cancer
Source: Oncologist. 2023 May 8;28(9):e793–800. doi: 10.1093/oncolo/oyad101 (PMC10485404; doi:10.1093/oncolo/oyad101)
Supplement: oyad101_suppl_Supplementary_Materials [file oyad101_suppl_supplementary_materials.zip]

Archive with 5 entries (5 files):
- Supplementary Tables 1-5 final version GG-MLAS_230215.docx
- Supplementary Figure 1.tif
- Supplementary Figure 2.tif
- Supplementary Figure 3.tif
- Supplementary Figure Legends.docx
